# Supplementary material for: Outpatient Antibiotic and Antiviral Utilization Patterns in Patients Tested for Respiratory Pathogens in the United States: A Real-World Database Study
Source: Antibiotics (Basel). 2022 Aug 4;11(8):1058. doi: 10.3390/antibiotics11081058 (PMC9405217; doi:10.3390/antibiotics11081058)
Supplement: Supplementary file 1 [file antibiotics-11-01058-s001.zip]

Archive with 1 entries (1 files):
- antibiotics-1831372-supplementary.pdf
